# Supplementary material for: Vitamin D in Infectious Diseases: A Narrative Review Focusing on COVID-19, Long COVID, and Influenza
Source: Nutrients. 2026 Feb 14;18(4):634. doi: 10.3390/nu18040634 (PMC12943368; doi:10.3390/nu18040634)
Supplement: Supplementary file 1 [file nutrients-18-00634-s001.zip]

Archive with 1 entries (1 files):
- nutrients-4114378-supplementary.pdf
